# Supplementary material for: Lysine acetylation regulates the subcellular localization and function of WRKY63
Source: Plant Physiol. 2024 Sep 17;196(4):2279–82. doi: 10.1093/plphys/kiae492 (PMC11637992; doi:10.1093/plphys/kiae492)
Supplement: kiae492_Supplementary_Data [file kiae492_supplementary_data.zip › WRKY63_Supplemental_Table.xlsx]

## Sheet: 工作表1
Primer name	Sequence	note
WRKY63-T-F	CAAAGCGGGTGCAGATGATCCAAG	mutant screening
WRKY63-T-R	GTATCCGCAGCCTAGAAGAAGAAG	mutant screening
WRKY63-T-F(P)	CCCTACACGCACAAACTAGATC	mutant screening
WRKY63-T-R(P)	CATACGCACCGAGTGTTTAGC	mutant screening
LBa1	gTTCACgTAgTgggCCATCg	mutant screening
35S pr1	TCCAACCACgTCTTCAAAgC	construct cloning
pWRKY63-F	gCgCTCTTATCCTgTTgATTggC	construct cloning
WRKY63-pr1-F	ATgTTTTCAAACATCgATCACAAgg	construct cloning
WRKY63-pr1-R	AAACAACATCAggTCTTCCgATg	construct cloning
WRKY63-pr2-F	gTTAgCTCTgTTTCAACAgAACCTCTCATTAAC	construct cloning
WRKY63-31Q-R	TTgACAgTTgTCgAggACCgTCTTg	construct cloning
WRKY63-31R-R	TCTACAgTTgTCgAggACCgTCTTgAg	construct cloning
WRKY63-F (GAL4+XmaI)	TACCCgggCATgTTTTCAAACATCgATC	construct cloning
WRKY63-R (GAL4+Stop+XmaI)	gTCCCgggTATCAAAACAACATCAggTCTTC	construct cloning
HDA6-F (GAL4+XmaI)	ATCCCgggTATggAggCAgACgAAAgC	construct cloning
HDA6-R (GAL4+Stop+XmaI)	TACCCggggCTTAAgACgATggAggATTC	construct cloning
